# Supplementary material for: Functional EEG connectivity in infants associates with later restricted and repetitive behaviours in autism; a replication study
Source: Transl Psychiatry. 2019 Feb 4;9:66. doi: 10.1038/s41398-019-0380-2 (PMC6361892; doi:10.1038/s41398-019-0380-2)
Supplement: Supplementary file 2 — Supplementary Table S1 [file 41398_2019_380_MOESM2_ESM.xlsx]

## Sheet: Sheet1
Supplementary Table S1. Comparisons for age and cognitive skills between our prior and current cohort
	Measure	Previous cohort	Current cohort	Statistical values
LR	Age at EEG (in days)	447 (35) 2	471 (32)	t(44) = -2.63,
		N = 26	N = 20	p = 0.012
	MSEL1 at 14 month visit	104 (17) 2	102 (14)	t(43) = 0.49,
		N = 25	N = 20	p = 0.629
	Age at 36 month visit (months)	37 (3) 3	38 (1)	U = 153,
		N = 26	N = 18	p = 0.0494
	MSEL at 36 month visit	118(20) 3	123 (15)	U = 183,
		N = 26	N = 18	p = 0.2184
HR-no ASD	Age at EEG (in days)	422 (86) 2	465 (46)	U = 346.5,
		N = 18	N = 68	p = 0.0054
	MSEL at 14 month visit	100 (12) 2	96(13)	t(84) = 1.07,
		N = 18	N = 68	p = 0.287
	Age at 36 month visit (months)	37 (2) 2	39 (2)	U = 252.5,
		N = 18	N = 67	p < 0.0014
	MSEL at 36 month visit	110 (18) 2	106 (22)	t(83) = 0.72,
		N = 18	N = 67	p = 0.475
HR-ASD	Age at EEG (in days)	446 (49) 2	444 (47)	U = 51,
		N = 10	N = 13	p = 0.4105
	MSEL at 14 month visit	86 (15) 2	87 (13)	t(21) = -0.17,
		N = 10	N = 13	p = 0.869
	Age at 36 month visit (months)	38 (2) 3	39 (2)	t(44) = -0.24,
		N = 10	N = 12	p = 0.809
	MSEL at 36 month visit	100 (27) 2	84 (29)	t(19) = 1.29,
		N = 9	N = 12	p = 0.214
1 Mullen Scale for Early Learning (MSEL).
2 Means and standard deviations in parentheses, with results for the t-test for independent samples comparison between our prior and current cohort.
3 Medians and interquartile range in parentheses, with results for the Mann-Whitney U-test comparison between our prior and current cohort.
4 Asymptotic 2-tailed.
5 Exact 2-tailed.
