# Supplementary material for: Functional EEG connectivity in infants associates with later restricted and repetitive behaviours in autism; a replication study
Source: Transl Psychiatry. 2019 Feb 4;9:66. doi: 10.1038/s41398-019-0380-2 (PMC6361892; doi:10.1038/s41398-019-0380-2)
Supplement: Supplementary file 3 — Supplementary Table S2 [file 41398_2019_380_MOESM3_ESM.xlsx]

## Sheet: Sheet1
Supplementary Table S2. Frequencies for raw ever scores on the items for the ADI-R for the HR infants from the combined sample
					Frequency in %
ADI-R Item			N		0	1	2	3	Median (IQR)
Item 671		Unusual preoccupations	95		91.6	5.3	2.1	1.1	0 (0)
Item 681		Circumscribed interests	100		76	16	6	2	0 (1)
Item 692		Repetitive use of objects	103		76.7	15.5	5.8	1.9	0 (0)
Item 703		Compulsions/	102		80.4	9.8	6.9	2.9	0 (0)
		Rituals
Item 743		Difficulties with minor change in own routine	103		78.6	6.8	8.7	5.8	0 (0)
Item 753		Resistance to trivial changes in the environment	103		91.3	2.9	4.9	1	0 (0)
Item 761		Unusual attachment to objects	101		92.1	5	3	0	0 (0)
Item 772		Hand and finger mannerisms	103		86.4	5.8	6.8	1	0 (0)
Item 782		Other complex mannerisms	103		87.4	2.9	9.7	0	0 (0)
Abbreviations used: Autism Diagnostic Interview – Revised (ADI-R); Number of infants (N); and Interquartile Range (IQR).
1 Item included in subtype Circumscribed Interests.
2 Item included in subtype Repetitive Motor Behaviours.
3 Item included in subtype Insistence on Sameness.
