# Supplementary material for: Functional EEG connectivity in infants associates with later restricted and repetitive behaviours in autism; a replication study
Source: Transl Psychiatry. 2019 Feb 4;9:66. doi: 10.1038/s41398-019-0380-2 (PMC6361892; doi:10.1038/s41398-019-0380-2)
Supplement: Supplementary file 4 — Supplementary Table S3 [file 41398_2019_380_MOESM4_ESM.xlsx]

## Sheet: Sheet1
Supplementary Table S3. Summary of scores for the groups of infants in our previous cohort
		N	Median (IQR)	Minimum	Maximum
HR-no ASD	ADI-R, RRB	18	0 (2)	0	4
	RMB	18	0 (0)	0	4
	IS	18	0 (0)	0	3
	CI	15	0 (0)	0	3
HR-ASD	ADI-R, RRB	9	4 (3)	1	7
	RMB	9	1(2)	0	4
	IS	9	2 (4)	0	6
	CI	9	1(2)	1	5
All HR infants	ADI-R, RRB	27	1 (3)	0	7
	RMB	27	0 (1)	0	4
	IS	27	0 (1)	0	6
	CI	24	0.5 (1)	0	5
Abbreviations used: Number of infants (N); Interquartile Range (IQR); Autism Diagnostic Interview – Revised, Restricted and Repetitive Behaviours Scale (ADI-R, RRB); repetitive motor behaviours (RMB); insistence on sameness (IS); and circumscribed interests (CI).
