# Supplementary material for: Functional EEG connectivity in infants associates with later restricted and repetitive behaviours in autism; a replication study
Source: Transl Psychiatry. 2019 Feb 4;9:66. doi: 10.1038/s41398-019-0380-2 (PMC6361892; doi:10.1038/s41398-019-0380-2)
Supplement: Supplementary file 5 — Supplementary Table S4 [file 41398_2019_380_MOESM5_ESM.xlsx]

## Sheet: Sheet1
Supplementary Table S4. Summary of scores for the groups of infants in our current cohort
		N	Median (IQR)	Minimum	Maximum
HR-no ASD	ADI-R, RRB	64	0 (1)	0	9
	RMB	64	0 (0)	0	5
	IS	63	0 (0)	0	4
	CI	54	0 (0)	0	3
HR-ASD	ADI-R, RRB	12	6 (4)	0	10
	RMB	12	3.5 (3)	0	7
	IS	12	4.5 (5)	0	6
	CI	12	2 (3)	0	4
All HR infants	ADI-R, RRB	76	0 (2)	0	10
	RMB	76	0 (1)	0	7
	IS	75	0 (1)	0	6
	CI	66	0 (0)	0	4
Abbreviations used: Number of infants (N); Interquartile Range (IQR); Autism Diagnostic Interview – Revised, Restricted and Repetitive Behaviours Scale (ADI-R, RRB); repetitive motor behaviours (RMB); insistence on sameness (IS); and circumscribed interests (CI).
