# Supplementary material for: Functional EEG connectivity in infants associates with later restricted and repetitive behaviours in autism; a replication study
Source: Transl Psychiatry. 2019 Feb 4;9:66. doi: 10.1038/s41398-019-0380-2 (PMC6361892; doi:10.1038/s41398-019-0380-2)
Supplement: Supplementary file 6 — Supplementary Table S5 [file 41398_2019_380_MOESM6_ESM.xlsx]

## Sheet: Sheet1
Supplementary Table S5. Median (IQR) ADI-R and ADOS scores at 3 years of age for the combined HR sample from the previous and current cohort
	N	Median (IQR)			Minimum	Maximum
ADI-R Social and Communication	102	5 (10)			0	36
ADI-R, RRB	103	0 (3)			0	10
ADOS, Social scales1	103	3 (7)			0	20
ADOS, RRB2	103	1 (2)			0	6
Abbreviations used: Number of infants (N); Interquartile Range (IQR); Autism Diagnostic Interview – Revised (ADI-R); Restricted and Repetitive Behaviours (RRB); and Autism Diagnostic Observation Schedule (ADOS).
1 For current study, ADOS measure of social abilities is measured with the ADOS-2 Social Affect scale.
For our previous study, ADOS measure of social abilities is measured with ADOS-Generic Total, which is a sum of the scores of ADOS-Generic Social scale and ADOS-Generic Communication scale.
2 For current study, ADOS measure of restricted and repetitive behaviour is measured with the ADOS-2 Restricted and Repetitive Behaviour scale, whereas in our previous study we used the ADOS-G RRB scale.
