# Supplementary material for: Functional EEG connectivity in infants associates with later restricted and repetitive behaviours in autism; a replication study
Source: Transl Psychiatry. 2019 Feb 4;9:66. doi: 10.1038/s41398-019-0380-2 (PMC6361892; doi:10.1038/s41398-019-0380-2)
Supplement: Supplementary file 8 — Supplementary Table S7 [file 41398_2019_380_MOESM8_ESM.xlsx]

## Sheet: Sheet1
Supplementary Table S7. Behaviour during EEG session
	LR	HR-TD	HR-Atyp	HR-ASD
Looking (%)1	89.9 (12.2)	87.5 (9.3)	89.6 (8.1)	92.0 (13.3)
	U = 127,	U = 254,	U = 124,
	p = 0.928 2	p = 0.355 3	p = 0.675 2
Interference (%)1	17.0 (34.1)	11.0 (14.9)	14.0 (22.7)	6.5 (25.2)
	U = 88,	U = 254.5,	U = 108.5,
	p = 0.128 2	p = 0.360 3	p = 0.326 2
1 Medians and interquartile range in parentheses, with results for the Mann-Whitney U-test when compared with the HR-ASD group.
2 Exact 2-tailed.
3 Asymptotic 2-tailed.
