# Supplementary material for: Functional EEG connectivity in infants associates with later restricted and repetitive behaviours in autism; a replication study
Source: Transl Psychiatry. 2019 Feb 4;9:66. doi: 10.1038/s41398-019-0380-2 (PMC6361892; doi:10.1038/s41398-019-0380-2)
Supplement: Supplementary file 9 — Supplementary Table S8 [file 41398_2019_380_MOESM9_ESM.xlsx]

## Sheet: Sheet1
Supplementary Table S8. Amount of epochs for infants in the current cohort
	LR	HR-TD	HR-Atyp	HR-ASD
Number of epochs across all conditions 1	311 (114)	351 (125)	351 (113)	329 (147)
	t(31) = -0.378,	t(58) = 0.560,	t(32) = 0.496,
	p = 0.708	p = 0.578	p = 0.623
Number of epochs from toy condition 2	65 (109)	85 (95)	94 (61)	124 (72)
	U = 88.0,	U = 245.5,	U = 106.0,
	p = 0.128 3	p = 0.282 4	p = 0.292 3
Number of epochs from hand condition 1	112 (44)	128 (46)	124 (45)	112 (64)
	t (31) = -0.011	t (58) = 1.021,	t (32) = 0.642,
	p = 0.991	p = 0.312	p = 0.526
Number of epochs from social condition 2	125 (40)	124(64)	141 (41)	98 (73)
	U = 88.5,	U = 213.0,	U = 79.5,
	p = 0.128 3	p = 0.097 4	p = 0.042 3
Proportion of epochs from the social condition included in epochs across all conditions (%)2	38 (18)	35 (12)	36 (10)	30 (29)
	U = 57,	U = 177,	U = 70,
	p = 0.006 3	p = 0.021 4	p = 0.018 3
Proportion of epochs with 2 other overlapping epochs across all conditions (%) 2	78 (10)	78 (13)	76 (9)	75(16)
	U = 107,	U = 290,	U = 129,
	p = 0.413 3	p = 0.781 4	p = 0.807 3
1 Means and standard deviations in parentheses, with results for the t-test for independent samples when compared with the HR-ASD group.
2 Medians and interquartile range in parentheses, with results for the Mann-Whitney U-test when compared with the HR-ASD group.
3 Exact 2-tailed.
4 Asymptotic 2-tailed.
Note: Only the distributions for Number of trials from the toy condition in the LR group, Number of trials in the social condition in the HR-Atyp group, Proportion of social trials in the combined dataset for the HR-TD and HR-ASD groups, and Proportion of overlapping trials for the HR-TD and HR-Atyp group were non-Gaussian (p’s ≤ 0.046). Variances were equal across groups for each of the six depe…
