# Supplementary material for: Functional EEG connectivity in infants associates with later restricted and repetitive behaviours in autism; a replication study
Source: Transl Psychiatry. 2019 Feb 4;9:66. doi: 10.1038/s41398-019-0380-2 (PMC6361892; doi:10.1038/s41398-019-0380-2)
Supplement: Supplementary file 10 — Supplementary Table S9 [file 41398_2019_380_MOESM10_ESM.xlsx]

## Sheet: Sheet1
Supplementary Table S9. Amount of epochs for infants in the previous cohort
	LR	HR-no ASD	HR-ASD
Number of epochs across all conditions 1	234 (182)	227 (99)	289 (142)
	U = 120.5,	U = 65.5,
	p = 0.741 3	p = 0.245 3
Number of epochs from toy condition 1	46 (82)	43 (41)	60 (44)
	U = 118,	U = 62,
	p = 0.689 3	p = 0.191 3
Number of epochs from hand condition 1	95 (55)	79 (36)	136 (80)
	U = 119,	U = 64,
	p = 0.715 3	p = 0.226 3
Number of epochs from social condition 2	97 (36)	106 (58)	109 (27)
	t(34) = -0.963,	t(26) = -0.290,
	p = 0.342	p = 0.774
Proportion of epochs from the social condition across all conditions (%)2	37 (12)	45 (10)	42 (15)
	t(34) = -1.088,	t(34) = 0.562,
	p = 0.284	p = 0.579
Proportion of epochs with 2 other overlapping epochs across all conditions (%) 2	75 (11)	79 (10)	74 (15)
	U = 127,	U = 68,
	p = 0.931 3	p = 0.308 3
1 Medians and interquartile range in parentheses, with results for the Mann-Whitney U-test when compared with the HR-ASD group.
2 Means and standard deviations in parentheses, with results for the t-test for independent samples when compared with the HR-ASD group.
3 Exact 2-tailed.
4 Asymptotic 2-tailed.
Note: Only the distributions for Number for trials for combined dataset in the LR group, Number of trials from the toy condition in the LR group and HR-no ASD group, Number of trials in the hand condition in the HR-no ASD group, and Proportion of epochs with 2 other overlapping epochs across all conditions in the HR-ASD group were non-Gaussian (p’s ≤ 0.032). Variances were equal across groups for…
