# Supplementary material for: Functional EEG connectivity in infants associates with later restricted and repetitive behaviours in autism; a replication study
Source: Transl Psychiatry. 2019 Feb 4;9:66. doi: 10.1038/s41398-019-0380-2 (PMC6361892; doi:10.1038/s41398-019-0380-2)
Supplement: Supplementary file 11 — Supplementary Table S10 [file 41398_2019_380_MOESM11_ESM.xlsx]

## Sheet: Sheet1
Supplementary Table S10. Spectral power for alpha and mu rhythms (7-8 Hz)
	LR	HR-TD	HR-Atyp	HR-ASD
Grand average alpha power	1.64 (0.15) 1	1.61 (0.09)	1.70 (0.13)	1.69 (0.19)
	t(31) = -0.199,	t(58) = -0.361,	t(32) = 0.064,
	p = 0.844 2	p = 0.720	p = 0.949
Posterior alpha	2.02 (0.16)	2.05 (0.10)	2.13 (0.13)	2.23 (0.21)
	t(31) = -0.822,	t(58) = -0.843,	t(32) = -0.432,
	p = 0.418	p = 0.403	p = 0.669
Posterior alpha left	1.98 (0.15)	2.06 (0.09)	2.10 (0.13)	2.16 (0.22)
	t(31) = -0.697,	t (58) = -0.506,	t(32) = -0.286,
	p = 0.491	p = 0.614	p = 0.776
Posterior alpha right	2.05 (0.16)	2.04 (0.10)	2.16 (0.14)	2.29 (0.20)
	t(31) = -0.934,	t(58) = -1.151,	t(32) = -0.572,
	p = 0.358	p = 0.254	p = 0.571
Central mu	1.70 (0.20)	1.61 (0.11)	1.72 (0.18)	1.65 (0.24)
	t(31) = 0.162,	t(58) = -0.175,	t(32) = 0.242,
	p = 0.873	p = 0.862	p = 0.810
Central mu left	1.69 (0.20)	1.65 (0.12)	1.76 (0.19)	1.71 (0.26)
	t(31) = -0.052,	t(58) = -0.227,	t(32) = 0.151,
	p = 0.959	p = 0.822	p = 0.881
Central mu right	1.71 (0.21)	1.57 (0.11)	1.69 (0.17)	1.60 (0.23)
	t(31) = 0.373,	t(58) = -0.112,	t(32) = 0.338,
	p = 0.712	p = 0.911	p = 0.738
1 Mean (standard errors of the mean) values for spectral power.
2 Significance level, 2-tailed.
