# Supplementary material for: Functional EEG connectivity in infants associates with later restricted and repetitive behaviours in autism; a replication study
Source: Transl Psychiatry. 2019 Feb 4;9:66. doi: 10.1038/s41398-019-0380-2 (PMC6361892; doi:10.1038/s41398-019-0380-2)
Supplement: Supplementary file 12 — Supplementary Table S11 [file 41398_2019_380_MOESM12_ESM.xlsx]

## Sheet: Sheet1
Supplementary Table S11. Spearman’s correlations for the HR-TD and HR-Atyp groups between functional connectivity in the alpha range and dimensional traits measured by the ADI-R and ADOS-2 at 3 years of age.
	Global dbWPLI across all connections				Global dbWPLI across selected connections
	ADI-R Social and Communication1	ADI-R RRB2	ADOS-2 Social Affect3	ADOS-2 RRB4	ADI-R Social and Communication	ADI-R RRB		ADOS-2 Social Affect		ADOS-2 RRB
HR-TD	r = 0.01,	r = -0.04,	r = 0.02,	r = 0.20,	r = 0.11,	r = -0.13,		r = 0.10,		r = 0.24,
N = 46	p = 0.926	p = 0.806	p = 0.872	p = 0.173	p = 0.460	p = 0.407		p = 0.525		p = 0.105
HR-Atyp	r = 0.51,	r = 0.13,	r = -0.17,	r = 0.01,	r = 0.52,	r = 0.10,		r = -0.22,		r = -0.01,
N = 21	p = 0.019	p = 0.580	p = 0.453	p = 0.966	p = 0.019	p = 0.680		p = 0.348		p = 0.957
Spearman’s rho values are represented by r. P-values are 2-tailed. The correlations are given for functional connectivity calculated across all channels and across the selected channels. None of the correlations reached significance after FDR correction across the 8 comparisons within each group.
1 Autism Diagnostic Interview – Revised, sum of the Social Algorithm Total and Communication Algorithm Total at 36 months.
2 Autism Diagnostic Interview – Revised, Behaviours/ Repetitive Interests Algorithm Total 36 months.
3 Autism Diagnostic Observation Schedule – 2, Social Affect Total 36 months.
4 Autism Diagnostic Observation Schedule – 2, Restrictive and Repetitive Behaviours Total 36 months.
