# Supplementary material for: Functional EEG connectivity in infants associates with later restricted and repetitive behaviours in autism; a replication study
Source: Transl Psychiatry. 2019 Feb 4;9:66. doi: 10.1038/s41398-019-0380-2 (PMC6361892; doi:10.1038/s41398-019-0380-2)
Supplement: Supplementary file 13 — Supplementary Table S12 [file 41398_2019_380_MOESM13_ESM.xlsx]

## Sheet: Sheet1
Supplementary Table S12. Spearman’s correlations between functional connectivity in the alpha range and dimensional traits measured by the ADOS-G algorithm scores based on the scores on ADOS-2 at 3 years of age.
	Global dbWPLI across all connections		Global dbWPLI across selected connections
	ADOS-G Tot1	ADOS-G	ADOS-G Tot	ADOS-G RRB
		RRB2
All groups	r = -0.04,	r = 0.05,	r = 0.02,	r = 0.03,
N = 79	p = 0.698	p = 0.654	p = 0.878	p = 0.811
HR-TD	r = 0.03,	r = 0.13,	r = 0.16,	r = 0.13,
N = 46	p = 0.857	p = 0.383	p = 0.304	p = 0.394
HR-Atyp	r = -0.13,	r = -0.07,	r = -0.15,	r = -0.13,
N = 21	p = 0.573	p = 0.760	p = 0.527	p = 0.587
HR-ASD	r = 0.06,	r = -0.05,	r = 0.17,	r = 0.14,
N = 12	p = 0.862	p = 0.890	p = 0.591	p = 0.667
Spearman’s rho values are represented by r. P-values are 2-tailed. The correlations are given for functional connectivity calculated across all channels and across the selected channels.
1 Autism Diagnostic Observation Schedule – G, sum of Communication and Social Algorithm Total 36 months.
2 Autism Diagnostic Observation Schedule – G, Stereotyped/Restricted Algorithm Total 36 months.
