# Supplementary material for: Functional EEG connectivity in infants associates with later restricted and repetitive behaviours in autism; a replication study
Source: Transl Psychiatry. 2019 Feb 4;9:66. doi: 10.1038/s41398-019-0380-2 (PMC6361892; doi:10.1038/s41398-019-0380-2)
Supplement: Supplementary file 14 — Supplementary Table S13 [file 41398_2019_380_MOESM14_ESM.xlsx]

## Sheet: Sheet1
Supplementary Table S13. Spearman’s correlations between connectivity and dimensions of the MSEL in the current cohort.
	MSEL dimension		Global dbWPLI across all connections		Global dbWPLI across selected connections
		N	Rho	p-value	Rho	p-value
All infants	VR	97	0.05	0.642	0.09	0.404
	FM	97	-0.04	0.694	0	0.997
	RL	97	0	0.998	0	0.983
	EL	97	-0.08	0.459	-0.09	0.383
LR	VR	18	0.19	0.449	0.29	0.236
	FM	18	0.26	0.303	0.42	0.085
	RL	18	0.29	0.242	0.23	0.37
	EL	18	0.07	0.775	-0.09	0.729
All HR	VR	79	-0.02	0.833	-0.02	0.847
	FM	79	-0.13	0.238	-0.11	0.333
	RL	79	-0.08	0.496	-0.07	0.525
	EL	79	-0.14	0.233	-0.14	0.223
HR-TD	VR	46	-0.11	0.467	-0.08	0.593
	FM	46	-0.19	0.197	-0.14	0.361
	RL	46	-0.19	0.203	-0.16	0.277
	EL	46	-0.24	0.109	-0.26	0.081
HR-Atyp	VR	21	-0.14	0.539	-0.11	0.625
	FM	21	-0.25	0.284	-0.16	0.488
	RL	21	-0.1	0.664	-0.1	0.668
	EL	21	-0.27	0.245	-0.31	0.174
HR-ASD	VR	12	0.47	0.129	0.15	0.65
	FM	12	0.31	0.32	-0.01	0.965
	RL	12	0.3	0.346	0.04	0.905
	EL	12	0.16	0.622	-0.03	0.939
Rho represents Spearman’s rho values, and p-values are 2-tailed.
None of correlations reaching trend survived FDR correction for the 8 comparisons made within each group.
Data for the GM scale of the MSEL were missing for all infants.
Abbreviations used: Mullen Scales of Early Learning (MSEL), Number of infants (N); Visual Reception (VR), Fine Motor (FM), Receptive Language (RL), Expressive Language (EL).
