# Supplementary material for: Functional EEG connectivity in infants associates with later restricted and repetitive behaviours in autism; a replication study
Source: Transl Psychiatry. 2019 Feb 4;9:66. doi: 10.1038/s41398-019-0380-2 (PMC6361892; doi:10.1038/s41398-019-0380-2)
Supplement: Supplementary file 15 — Supplementary Table S14 [file 41398_2019_380_MOESM15_ESM.xlsx]

## Sheet: Sheet1
Supplementary Table S14. Spearman’s correlations between functional connectivity and subtypes of RRBs in our previous cohort
			Global dbWPLI across all connections		Global dbWPLI across selected connections
	Measure	N	Rho	p-value	Rho	p-value
HR-no ASD	RMB	18	-0.09	0.725	-0.2	0.422
	IS	18	-0.14	0.571	-0.26	0.305
	CI	15	-0.49	0.065	-0.29	0.301
HR-ASD	RMB	9	0.48	0.19	0.62	0.074
	IS	9	0.21	0.4	0.39	0.302
	CI	9	0.77	0.015	0.85	0.003
All HR infants	RMB	27	0.38	0.052	0.44	0.022
	IS	27	0.42	0.029	0.47	0.014
	CI	24	0.27	0.198	0.53	0.008
Rho represents Spearman’s rho values, and p-values are 2-tailed.
Correlations reaching significance after FDR correction across the 6 comparisons within each group are printed in bold.
Abbreviations used: Number of infants (N); Autism Diagnostic Interview – Revised, Restricted and Repetitive Behaviours Scale (ADI-R, RRB); repetitive motor behaviours (RMB); insistence on sameness (IS); and circumscribed interests (CI).
