# Supplementary material for: Functional EEG connectivity in infants associates with later restricted and repetitive behaviours in autism; a replication study
Source: Transl Psychiatry. 2019 Feb 4;9:66. doi: 10.1038/s41398-019-0380-2 (PMC6361892; doi:10.1038/s41398-019-0380-2)
Supplement: Supplementary file 16 — Supplementary Table S15 [file 41398_2019_380_MOESM16_ESM.xlsx]

## Sheet: Sheet1
Supplementary Table S15. Spearman’s correlations between functional connectivity and subtypes of RRBs in our current cohort
			Global dbWPLI across all connections		Global dbWPLI across selected connections
	Measure	N	Rho	p-value	Rho	p-value
HR-no ASD	RMB	64	0.02	0.889	0.05	0.716
	IS	63	-0.06	0.622	-0.17	0.175
	CI	54	0.2	0.139	0.19	0.166
HR-ASD	RMB	12	0.33	0.296	0.43	0.165
	IS	12	0.29	0.364	0.41	0.192
	CI	12	0.34	0.28	0.41	0.187
All HR infants	RMB	76	0.05	0.699	0.02	0.853
	IS	75	0.02	0.85	-0.09	0.463
	CI	66	0.21	0.096	0.18	0.158
Rho represents Spearman’s rho values, and p-values are 2-tailed.
None of the correlations reached significance after FDR correction across the 6 comparisons within each group.
Abbreviations used: Number of infants (N); Autism Diagnostic Interview – Revised, Restricted and Repetitive Behaviours Scale (ADI-R, RRB); repetitive motor behaviours (RMB); insistence on sameness (IS); and circumscribed interests (CI).
