# Supplementary material for: Functional EEG connectivity in infants associates with later restricted and repetitive behaviours in autism; a replication study
Source: Transl Psychiatry. 2019 Feb 4;9:66. doi: 10.1038/s41398-019-0380-2 (PMC6361892; doi:10.1038/s41398-019-0380-2)
Supplement: Supplementary file 17 — Supplementary Table S16 [file 41398_2019_380_MOESM17_ESM.xlsx]

## Sheet: Sheet1
Supplementary Table S16. Spearman’s correlations between functional connectivity and subtypes of RRBs in the combined sample of our previous and current cohort
			Global dbWPLI across all connections		Global dbWPLI across selected connections
	Measure	N	Rho	p-value	Rho	p-value
HR-no ASD	RMB	82	0.01	0.948	0.01	0.946
	IS	81	-0.06	0.574	-0.18	0.103
	CI	69	0.05	0.686	0.07	0.558
HR-ASD	RMB	21	0.12	0.605	0.06	0.797
	IS	21	0.12	0.617	0.1	0.677
	CI	21	0.35	0.116	0.38	0.086
All HR infants	RMB	103	0.15	0.126	0.15	0.126
	IS	102	0.14	0.153	0.07	0.5
	CI	90	0.26	0.015	0.3	0.004
Rho represents Spearman’s rho values, and p-values are 2-tailed.
Correlations reaching significance and surviving FDR correction for the 6 comparisons made within each group are printed in bold.
Abbreviations used: Number of infants (N); Autism Diagnostic Interview – Revised, Restricted and Repetitive Behaviours Scale (ADI-R, RRB); repetitive motor behaviours (RMB); insistence on sameness (IS); and circumscribed interests (CI).
Spearman’s rho values are represented by r. P-values are 2-tailed.
