# Supplementary material for: Functional EEG connectivity in infants associates with later restricted and repetitive behaviours in autism; a replication study
Source: Transl Psychiatry. 2019 Feb 4;9:66. doi: 10.1038/s41398-019-0380-2 (PMC6361892; doi:10.1038/s41398-019-0380-2)
Supplement: Supplementary file 18 — Supplementary Table S17 [file 41398_2019_380_MOESM18_ESM.xlsx]

## Sheet: Sheet1
Supplementary Table S17. Bayesian inference results for log transformed global connectivity across all and selected connections.
	Log global connectivity across all connections		Log global connectivity across selected connections
Comparison group vs. HR-ASD	BF10	Error %	BF10	Error %
LR	0.31	0.002	0.454	0.003
HR-no ASD	0.252	0.013	1.548	0.003
HR-TD	0.262	0.003	1.678	0.005
HR-Atyp	0.281	0.016	0.621	0.007
Abbreviations used: Bayesian factor in favour of the alternative hypothesis (BF10).
